# Supplementary material for: A novel laminin β gene BmLanB1-w regulates wing-specific cell adhesion in silkworm, Bombyx mori
Source: Sci Rep. 2015 Jul 27;5:12562. doi: 10.1038/srep12562 (PMC4515764; doi:10.1038/srep12562)
Supplement: Supplementary Dataset [file srep12562-s2.xls]

## Sheet: microarray data
Acording to the data specification of microarray analysis by CapitalBio Corporation, for intensity value，"E" represents expressed gene (Intensity≥1500), "M" represents critical expressed gene (Intensity:800-1500). And "NA" represents the signal intensity value undetected. We considered a gene to be expressed if its signal intensity exceeded a value of 400 signal intensity units(Qingyou Xia et al,…
Number	Gene ID	Position	Intensity (Dazao)	Intensity (cf)	ratio（cf/Dazao）	Intensity Value	Mean Qty of qRT-PCR（Dazao）	Mean Qty of qRT-PCR（cf）	ratio（cf/Dazao）	P value	description
1	BGIBMGA001214	nscaf1898:9587681..9588004 (+ strand)	2535	2971	1.2192	E	0.00623469	0.00681247	1.09267	0.373586	paralytic peptide [Bombyx mori]
2	BGIBMGA000935	nscaf1898:9689606..9690142 (- strand)	NA	NA	NA		NA	NA	#VALUE!		PREDICTED: similar to hypothetical protein PF10_0125 [Plasmodium falciparum 3D7]
3	BGIBMGA000934	nscaf1898:9740756..9756425 (- strand)	45	73	1.1671		0.000268952	0.000247221	0.919204	0.512892	PREDICTED: similar to IP04174p [Drosophila melanogaster]
4	BGIBMGA001215	nscaf1898:9888888..9889712 (+ strand)	8	11	0.5902		NA	NA	#VALUE!		PREDICTED: similar to CG14998-PC, isoform C [Rattus norvegicus]"
5	BGIBMGA000933	nscaf1898:9924076..9926388 (- strand)	69	92	1.2117		NA	NA	#VALUE!		PREDICTED: similar to AT09010p [Drosophila melanogaster]
6	BGIBMGA001216	nscaf1898:9946128..9947494 (+ strand)	21	44	1.3608		NA	NA	#VALUE!		none
7	BGIBMGA000932	nscaf1898:10008348..10037811 (- strand)	151	131	0.7864		NA	NA	#VALUE!		PREDICTED: similar to Phosphatase with ef hands protein 1, isoform a [Caenorhabditis elegans] Phosphatase with EF hands family member (pef-1) [Caenorhabditis elegans] protein phosphatase with EF-hands [Caenorhabditis elegans]"
8	BGIBMGA000931	nscaf1898:10077336..10088133 (- strand)	3475	2762	0.8421	E	0.024928	0.0212266	0.851518	0.155191	PREDICTED: similar to RH46192p [Drosophila melanogaster]
9	BGIBMGA001217	nscaf1898:10099326..10102072 (+ strand)	1663	1818	1.0748	E	0.0043174	0.00492118	1.13985	0.250069	PREDICTED: similar to RH46192p [Drosophila melanogaster]
10	BGIBMGA000930	nscaf1898:10104582..10114887 (- strand)	4120	3853	0.9744	E	0.0210739	0.0190854	0.905643	0.200148	PREDICTED: similar to SWI/SNF related, matrix associated, actin dependent regulator of chromatin, subfamily a, member 5 [Strongylocentrotus purpuratus]"
11	BGIBMGA000929	nscaf1898:10123528..10124293 (- strand)	NA	NA	NA		0.00121004	0.00148822	1.22989	0.125403	PREDICTED: similar to CG5921-PB, isoform B [Tribolium castaneum]"
12	BGIBMGA000928	nscaf1898:10136287..10151536 (- strand)	1375	1429	1.0594	M	0.00590075	0.00585084	0.991541	0.83049	PREDICTED: similar to antigen NY-CO-38 [Homo sapiens]
13	BGIBMGA000927	nscaf1898:10165335..10173170 (- strand)	73	78	0.9795		NA	NA	#VALUE!		PREDICTED: similar to solute carrier family 6 (neurotransmitter transporter, glycine), member 5 isoform 4 [Strongylocentrotus purpuratus]"
14	BGIBMGA000926	nscaf1898:10176006..10182337 (- strand)	7764	6906	0.9634	E	0.0712512	0.0692644	0.972115	0.458418	PREDICTED: similar to transaldolase [Rattus norvegicus] Transaldolase
15	BGIBMGA001218	nscaf1898:10187163..10194437 (+ strand)	2963	804	0.3041	E	0.034654	0.0282412	0.814949	0.330016	PREDICTED: similar to heat shock cognate protein Hsc70,CG6603-PA[Drosophila melanogaster] ，PREDICTED: similar to Heat shock 70 kDa protein 4L (Osmotic stress protein 94) (Heat shock 70-related protein APG-1) isoform 1 [Canis familiaris]
16	BGIBMGA001219	nscaf1898:10203361..10216711 (+ strand)	587	544	0.9394		3.22556e-06	2.66254e-06	0.825451	0.60215	PREDICTED: similar to Ethanolamine kinase (EK) (Protein easily shocked) ethanolamine kinase
17	BGIBMGA000925	nscaf1898:10220444..10220983 (- strand)	4589	4556	1.0315	E	0.0260221	0.026839	1.03139	0.482512	PREDICTED: similar to ENSANGP00000014483 [Apis mellifera]
18	BGIBMGA001220	nscaf1898:10237155..10242480 (+ strand)	55	79	1.0904		0.000147662	0.000148854	1.00807	0.163978	PREDICTED: similar to sugar transporter [Aedes aegypti]"
19	BGIBMGA000924	nscaf1898:10250716..10252167 (- strand)	5222	6379	1.3434	E	0.0192112	0.0197184	1.0264	0.669798	ribosomal protein L22 [Bombyx mori]
20	BGIBMGA000923	nscaf1898:10257794..10263047 (- strand)	NA	NA	NA		0.0391195	0.0351131	0.897588	0.256771	PREDICTED: similar to GA20453-PA [Drosophila pseudoobscura]
21	BGIBMGA001221	nscaf1898:10266357..10267339 (+ strand)	1057	1227	1.196	M	0.012102	0.010374	0.857214	0.626925	PREDICTED: Coiled-coil domain-containing protein 22-like protein
22	BGIBMGA001222	nscaf1898:10274326..10276550 (+ strand)	1392	1761	1.304	E	0.012102	0.010374	0.857214	0.626925	PREDICTED: Coiled-coil domain-containing protein 22-like protein
23	BGIBMGA000922	nscaf1898:10276648..10279163 (- strand)	6661	6300	0.9995	E	0.0276061	0.0237739	0.861181	0.237017	PREDICTED: similar to mitochondrial ribosomal protein S27; mitochondrial 28S ribosomal protein S27 [Gallus gallus]
24	BGIBMGA001223	nscaf1898:10281000..10282397 (+ strand)	8302	7608	0.943	E	0.0398372	0.0364102	0.913974	0.327748	PREDICTED: similar to DEAD-box helicase Dbp80 DEAD-box helicase [Drosophila melanogaster]
25	BGIBMGA000921	nscaf1898:10283612..10285514 (- strand)	7157	6077	0.844	E	0.0300524	0.0274231	0.912511	0.20115	PREDICTED: similar to IP09454p [Drosophila melanogaster]
26	BGIBMGA000920	nscaf1898:10309892..10313501 (- strand)	39	76	1.4202		0.000134087	0.000141469	1.05506	0.408271	PREDICTED: similar to Delta-sarcoglycan (SG-delta) (35 kDa dystrophin-associated glycoprotein) (35DAG) delta-sarcoglycan [Homo sapiens]
27	BGIBMGA001224	nscaf1898:10406511..10409485 (+ strand)	166	140	0.7647		0.000142277	0.000109149	0.767159	0.348115	PREDICTED: similar to zeta-sarcoglycan [Mus musculus]
28	BGIBMGA001225	nscaf1898:10437980..10439256 (+ strand)	NA	NA	NA		NA	NA	#VALUE!		none
29	BGIBMGA001226	nscaf1898:10447423..10458713 (+ strand)	21	38	0.7981		NA	NA	#VALUE!		PREDICTED: similar to ENSANGP00000008929 [Anopheles gambiae str. PEST]
30	BGIBMGA001227	nscaf1898:10465238..10475635 (+ strand)	101	113	0.9373		NA	NA	#VALUE!		none
31	BGIBMGA001228	nscaf1898:10478951..10484385 (+ strand)	6	31	1.9662		NA	NA	#VALUE!		PREDICTED: similar to ENSANGP00000017347 [Anopheles gambiae str. PEST]
32	BGIBMGA001229	nscaf1898:10507277..10508074 (+ strand)	95	97	0.9476		NA	NA	#VALUE!		none
33	BGIBMGA001230	nscaf1898:10551716..10565986 (+ strand)	45	31	0.4324		0.000542588	0.000545237	1.00488	0.976308	PREDICTED: similar to GA17385-PA [Drosophila pseudoobscura]
34	BGIBMGA001231	nscaf1898:10580844..10590699 (+ strand)	21	29	0.8547		NA	NA	#VALUE!		PREDICTED: similar to GA17385-PA [Drosophila pseudoobscura]
35	BGIBMGA001232	nscaf1898:10594234..10594847 (+ strand)	NA	NA	NA		0.0713888	0.0858857	1.20307	0.172963	ring box protein [Bombyx mori]
36	BGIBMGA000919	nscaf1898:10596506..10598701 (- strand)	1565	1725	1.0446	E	0.00556318	0.005657	1.01687	0.751351	PREDICTED: similar to LOC495826 protein [Xenopus laevis]
37	BGIBMGA001233	nscaf1898:10602275..10606325 (+ strand)	36	118	2.122		0.00144895	0.00129307	0.892423	0.175147	PREDICTED: similar to reverse transcriptase [Anopheles gambiae]
38	BGIBMGA000918	nscaf1898:10617044..10617532 (- strand)	NA	NA	NA		0.0574704	0.067594	1.17615	0.14997	S-phase kinase-associated protein [Bombyx mori]
39	BGIBMGA000917	nscaf1898:10622912..10623355 (- strand)	11757	10870	1.071	E	0.0398103	0.0395676	0.993905	0.906579	none，repetitive sequences
40	BGIBMGA000916	nscaf1898:10625288..10625575 (- strand)	NA	NA	NA		NA	NA	#VALUE!		PREDICTED: similar to ENSANGP00000021204 [Anopheles gambiae str. PEST]
41	BGIBMGA001234	nscaf1898:10641072..10648272 (+ strand)	84	213	2.6202		NA	NA	#VALUE!		none
42	BGIBMGA000915	nscaf1898:10659797..10665195 (- strand)	7710	2619	0.3502	E	0.0513147	0.0148973	0.290313	< 0.0001	laminin [Bombyx mori]
43	BGIBMGA000914	nscaf1898:10671349..10679315 (- strand)	280	181	0.6276		NA	NA	#VALUE!		PREDICTED: similar to dynein cytoplasmic heavy chain 2 [Gallus gallus]"
44	BGIBMGA000913	nscaf1898:10681314..10698428 (- strand)	2399	2576	1.0882	E	0.000472357	0.000649865	1.37579	0.248237	PREDICTED: similar to dynein, cytoplasmic, heavy polypeptide 2 [Rattus norvegicus] cytoplasmic dynein heavy chain [Rattus norvegicus]"
45	BGIBMGA000912	nscaf1898:10699462..10703050 (- strand)	2074	2232	1.0283	E	0.000117659	0.000118787	1.00959	0.951872	PREDICTED: similar to dynein, cytoplasmic, heavy chain 2 [Bos taurus]
46	BGIBMGA001235	nscaf1898:10704863..10714023 (+ strand)	NA	NA	NA		0.00125024	0.00146651	1.17299	0.237555	PREDICTED: similar to GTP cyclohydrolase I isoform B [Papilio xuthus]"
47	BGIBMGA000911	nscaf1898:10721472..10727508 (- strand)	173	205	1.1112		NA	NA	#VALUE!		PREDICTED: similar to dynein, cytoplasmic, heavy polypeptide 2 [Strongylocentrotus purpuratus]"
48	BGIBMGA000910	nscaf1898:10730963..10736302 (- strand)	624	744	1.1755		0.011002	0.0131242	1.19289	0.118936	Laminin beta-1 chain precursor (Laminin B1 chain)
49	BGIBMGA000909	nscaf1898:10743702..10767675 (- strand)	185	169	0.934		NA	NA	#VALUE!		PREDICTED: similar to beethoven CG15148-PA [Drosophila melanogaster]
50	BGIBMGA001236	nscaf1898:10779913..10785045 (+ strand)	4782	4510	0.9507	E	0.0166759	0.0149002	0.893514	0.110082	PREDICTED: similar to CG14757-PA [Drosophila melanogaster] IP07694p [Drosophila melanogaster]
51	BGIBMGA001237	nscaf1898:10786365..10795808 (+ strand)	152	128	0.8082		0.00229362	0.00237253	1.03441	0.618328	PREDICTED: similar to LOC494683 protein [Xenopus laevis]
52	BGIBMGA000908	nscaf1898:10804008..10806179 (- strand)	76	93	0.8752		NA	NA	#VALUE!		none
53	BGIBMGA000907	nscaf1898:10809924..10816429 (- strand)	118	129	0.9512		0.0001045	9.34084e-05	0.893858	0.805442	PREDICTED: similar to polaris [Danio rerio]
54	BGIBMGA000906	nscaf1898:10819601..10820797 (- strand)	NA	NA	NA		0.00093266	0.000908429	0.974019	0.777809	PREDICTED: similar to Lobe CG10109-PA [Apis mellifera]
55	BGIBMGA001238	nscaf1898:10826793..10843472 (+ strand)	13	27	1.2555		NA	NA	#VALUE!		PREDICTED: cysteinyl-tRNA synthetase isoform 5 [Danio rerio]
56	BGIBMGA000905	nscaf1898:10890008..10890841 (- strand)	161	146	0.795		0.000630668	0.000722916	1.14627	0.696686	PREDICTED: similar to Kruppel
57	BGIBMGA000904	nscaf1898:10957817..10961168 (- strand)	107	201	1.8006		NA	NA	#VALUE!		PREDICTED: similar to unc-84 homolog B [Homo sapiens] dJ508I15.4 [Homo sapiens] Sad1/unc-84-like protein 2 (Rab5-interacting protein) (Rab5IP) OTTHUMP00000028812 [Homo sapiens]
58	BGIBMGA000903	nscaf1898:10962059..10966694 (- strand)	1850	1709	0.9533	E	0.0393553	0.0370816	0.942228	0.405903	PREDICTED: similar to GA20974-PA [Apis mellifera]
59	BGIBMGA001239	nscaf1898:10967915..10971363 (+ strand)	633	880	1.2922	M	0.00998036	0.0112398	1.12619	0.336038	elongation protein 4-like protein [Bombyx mori]
60	BGIBMGA001240	nscaf1898:10972804..10975042 (+ strand)	30	38	0.7275		NA	NA	#VALUE!		PREDICTED: similar to tetraspanin 11 [Homo sapiens]
61	BGIBMGA000902	nscaf1898:10978274..10978703 (- strand)	1218	1375	1.2351	M	0.00525002	0.00536948	1.02276	0.678993	PREDICTED: similar to mastermind [Apis mellifera]
62	BGIBMGA000901	nscaf1898:10980359..10984170 (- strand)	1511	1969	1.3333	E	0.00525002	0.00536948	1.02276	0.678993	PREDICTED: similar to mastermind [Apis mellifera]
63	BGIBMGA000900	nscaf1898:10995727..11001179 (- strand)	2	6	2.4098		0.00525002	0.00536948	1.02276	0.678993	PREDICTED: similar to mastermind [Apis mellifera]
